# Supplementary material for: Knowledge, Attitude, and Practice of E-Cigarettes of Adolescents and Adults in Saudi Arabia: A Cross-Sectional Study
Source: Healthcare (Basel). 2023 Nov 20;11(22):2998. doi: 10.3390/healthcare11222998 (PMC10671544; doi:10.3390/healthcare11222998)
Supplement: Supplementary file 1 [file healthcare-11-02998-s001.zip]

Archive with 1 entries (1 files):
- healthcare-2691071-supplementary.pdf
